# Supplementary material for: Immune-Related Adverse Events, Biomarkers of Systemic Inflammation, and Survival Outcomes in Patients Receiving Pembrolizumab for Non-Small-Cell Lung Cancer
Source: Cancers (Basel). 2023 Nov 21;15(23):5502. doi: 10.3390/cancers15235502 (PMC10705211; doi:10.3390/cancers15235502)
Supplement: Supplementary file 1 [file cancers-15-05502-s001.zip]

Archive with 1 entries (1 files):
- cancers-2686970-supplementary.pdf
